# Supplementary material for: Exploring the Link between Lifestyle, Inflammation, and Insulin Resistance through an Improved Healthy Living Index
Source: Nutrients. 2024 Jan 29;16(3):388. doi: 10.3390/nu16030388 (PMC10857191; doi:10.3390/nu16030388)
Supplement: Supplementary file 1 [file nutrients-16-00388-s001.zip]

Archive with 1 entries (1 files):
- nutrients-2810271-supplementary.pdf
